# Supplementary material for: Factors Associated with the Quality and Transparency of National Guidelines: A Mixed-Methods Study
Source: Int J Environ Res Public Health. 2022 Aug 3;19(15):9515. doi: 10.3390/ijerph19159515 (PMC9367745; doi:10.3390/ijerph19159515)
Supplement: Supplementary file 1 [file ijerph-19-09515-s001.zip]

Archive with 1 entries (1 files):
- ijerph-1817884-supplementary.pdf
